# Supplementary material for: Evolutionary relationships of the Critically Endangered frog Ericabatrachus baleensis Largen, 1991 with notes on incorporating previously unsampled taxa into large-scale phylogenetic analyses
Source: BMC Evol Biol. 2014 Mar 10;14:44. doi: 10.1186/1471-2148-14-44 (PMC4008257; doi:10.1186/1471-2148-14-44)
Supplement: Additional file 2 — Table summarizing positions for Ericabatrachus in the bootstrap trees of the large-scale reconstruction. [file 1471-2148-14-44-S2.xlsx]

## Sheet: Sheet1
Position	Number of trees supporting position
Sister to Petropedetes	65
Sister to Pyxicephalinae	22
Sister to Conraua	4
Sister to Conrauidae +Petropedetidae	3
Nested in Pyxicephalinae	3
Sister to Phrynobatrachidae	1
Sister to Micrixalus + Pyxicephalidae	1
Sister to Petropedetidae +Pyxicephalidae	1
