# Supplementary material for: Evolutionary relationships of the Critically Endangered frog Ericabatrachus baleensis Largen, 1991 with notes on incorporating previously unsampled taxa into large-scale phylogenetic analyses
Source: BMC Evol Biol. 2014 Mar 10;14:44. doi: 10.1186/1471-2148-14-44 (PMC4008257; doi:10.1186/1471-2148-14-44)
Supplement: Additional file 4 — Accession numbers for the sequences added to the backbone alignment used. Only the sequences retrieved from GenBank are shown (not the ones sequenced for this study). For a list of the sequences produced for this study see Additional file 3. [file 1471-2148-14-44-S4.xlsx]

## Sheet: Sheet1
Species	16S	28S
Afrixalus fornasini	-	DQ283713
Afrixalus stuhlmanni	-	DQ283602
Aglyptodactylus madagascariensis	-	DQ283469
Alexteroon obstetricans	-	DQ283561
Amietia angolensis	-	DQ283597
Amietia fuscigula	-	DQ283476
Amietia vertebralis	-	DQ283714
Amnirana albolabris	-	DQ283687
Aphantophryne pansa	-	DQ283578
Arthroleptella bicolor	-	DQ283477
Arthroleptis schubotzi	-	DQ283604
Arthroleptis sylvaticus	-	DQ283482
Arthroleptis taeniatus	-	DQ283601
Arthroleptis tanneri	-	DQ283736
Arthroleptis variabilis	-	DQ283483
Arthroleptis xenodactyloides	-	DQ283739
Astylosternus schioetzi	-	DQ283674
Aubria subsigillata	-	DQ283562
Batrachylodes vertebralis	-	DQ283586
Breviceps mossambicus	-	DQ283546
Calluella guttulata	-	DQ283536
Callulina kisiwamsitu	-	DQ283737
Cardioglossa gratiosa	-	DQ283565
Cardioglossa leucomystax	-	DQ283681
Ceratobatrachus guentheri	-	DQ283579
Chiromantis doriae	-	DQ283528
Chiromantis vittatus	-	DQ283527
Choerophryne rostellifer	-	DQ283583
Conraua goliath	-	DQ283525
Conraua robusta	-	DQ283671
Cophixalus sphagnicola	-	DQ283582
Cryptothylax greshoffii	-	DQ283560
Ctenophryne geayi	-	DQ283698
Dasypops schirchi	-	DQ283497
Dyscophus guineti	-	DQ283743
Fejervarya limnocharis	-	EU604223
Gastrophryne elegans	-	DQ283735
Gastrophryne olivacea	-	DQ283624
Genyophryne thomsoni	-	DQ283585
Hamptophryne boliviana	-	DQ283747
Hemisus marmoratus	-	DQ283738
Hoplobatrachus occipitalis	-	DQ283471
Hoplobatrachus rugulosus	-	DQ283533
Hoplophryne rogersi	-	DQ283730
Hylarana nicobariensis	-	EU604232
Hyperolius alticola	-	DQ283595
Hyperolius puncticulatus	-	DQ283704
Hyperolius thomensis	-	DQ283600
Hyperolius tuberilinguis	-	DQ283712
Ingerana baluensis	-	DQ283534
Kalophrynus pleurostigma	-	DQ283537
Kaloula pulchra	-	DQ283711
Kassina senegalensis	-	DQ283746
Kurixalus eiffingeri	-	DQ283518
Kurixalus idiootocus	-	DQ283468
Laliostoma labrosum	-	DQ283470
Leptopelis argenteus	-	DQ283596
Leptopelis bocagii	-	DQ283729
Leptopelis vermiculatus	-	DQ283608
Limnonectes kuhlii	-	DQ283688
Liophryne rhododactyla	-	DQ283580
Mantella aurantiaca	-	DQ283460
Mantella nigricans	-	DQ283458
Meristogenys orphnocnemis	-	DQ283538
Microhyla heymonsi	-	DQ283697
Nyctibates corrugatus	-	DQ283682
Nyctixalus pictus	-	DQ283526
Nyctixalus spinosus	-	DQ283512
Occidozyga baluensis	-	DQ283535
Occidozyga borealis	-	DQ283603
Occidozyga lima	-	DQ283594
Odorrana chapaensis	-	DQ283690
Odorrana nasica	-	DQ283667
Opisthothylax immaculatus	-	DQ283563
Oreophryne brachypus	-	DQ283577
Paa exilispinosa	-	DQ283610
Paa verrucospinosa	-	DQ283694
Petropedetes cameronensis	-	DQ283481
Petropedetes euskircheni	GU256024	-
Petropedetes johnstoni	GU256029	-
Petropedetes juliawurstnerae	GU256030	-
Petropedetes palmipes	-	DQ283480
Petropedetes perreti	GU256035	-
Petropedetes vulpiae	GU256042	-
Petropedetes yakusini	-	DQ283725
Phlyctimantis leonardi	-	DQ283677
Phrynobatrachus africanus	-	DQ283564
Phrynobatrachus auritus	-	DQ283485
Phrynobatrachus calcaratus	-	DQ283606
Phrynobatrachus dendrobates	-	DQ283598
Phrynobatrachus dispar	-	DQ283593
Phrynobatrachus mababiensis	-	DQ283733
Phrynobatrachus natalensis	-	DQ283724
Phrynobatrachus sandersoni	-	DQ283484
Phrynomantis bifasciatus	-	DQ283545
Platymantis pelewensis	-	DQ283504
Platypelis grandis	-	DQ283721
Probreviceps macrodactylus	-	DQ283731
Ptychadena cooperi	-	DQ283475
Pyxicephalus edulis	-	DQ283548
Rana adenopleura	-	DQ283515
Rana aurora	-	DQ283574
Rana baramica	-	EU604229
Rana capito	-	DQ283572
Rana catesbeiana	-	DQ283618
Rana chalconota	-	DQ283531
Rana chapaensis	-	DQ283685
Rana chiricahuensis	-	DQ283626
Rana chloronota	-	DQ283707
Rana clamitans	-	DQ283570
Rana daemeli	-	DQ283581
Rana erythraea	-	EU604221
Rana forreri	-	DQ283503
Rana glandulosa	-	EU604213
Rana grahami	-	DQ283607
Rana grylio	-	DQ283571
Rana guentheri	-	DQ283623
Rana heckscheri	-	DQ283576
Rana hosii	-	EU604219
Rana japonica	-	DQ283529
Rana johnsi	-	DQ283587
Rana laterimaculata	-	EU604218
Rana luctuosa	-	EU604214
Rana maosonensis	-	DQ283691
Rana muscosa	-	DQ283575
Rana nigromaculata	-	AB099628
Rana nigrovittata	-	DQ283689
Rana palmipes	-	DQ283699
Rana picturata	-	EU604217
Rana pipiens	-	DQ283519
Rana raniceps	-	EU604240
Rana siberu	-	EU604236
Rana signata	-	EU604212
Rana sylvatica	-	DQ283702
Rana taipehensis	-	DQ283710
Rana temporaria	-	DQ283522
Rana warszewitschii	-	DQ283617
Rana yavapaiensis	-	DQ283628
Rhacophorus calcaneus	-	DQ283695
Scaphiophryne marmorata	-	DQ283720
Scotobleps gabonicus	-	DQ283686
Sphaerotheca breviceps	-	DQ283501
Staurois tuberilinguis	-	DQ283532
Synapturanus mirandaribeiroi	-	DQ283473
Tachycnemis seychellensis	-	DQ283754
Theloderma rhododiscus	-	DQ283706
Tomopterna delalandii	-	DQ283715
Trichobatrachus robustus	-	DQ283669
